# Supplementary material for: Impulsivity in ADHD and Borderline Personality Disorder: A Systematic Review of Gray and White Matter Variations
Source: J Clin Med. 2024 Nov 16;13(22):6906. doi: 10.3390/jcm13226906 (PMC11594719; doi:10.3390/jcm13226906)
Supplement: Supplementary file 1 [file jcm-13-06906-s001.zip]

Archive with 1 entries (1 files):
- jcm-3283801-supplementary.pdf
